# Supplementary material for: Development of nomogram based on immune-related gene FGFR4 for advanced non-small cell lung cancer patients with sensitivity to immune checkpoint inhibitors
Source: J Transl Med. 2021 Jan 6;19:22. doi: 10.1186/s12967-020-02679-0 (PMC7788998; doi:10.1186/s12967-020-02679-0)
Supplement: Supplementary file 1 — Additional file 1. Differentially expressed IRGs of limma results. [file 12967_2020_2679_MOESM1_ESM.xlsx]

## Sheet: Sheet1
gene	conMean	treatMean	logFC	pValue	FDR
FGF10	0.97574	0.206402	-2.24104	1.7e-54	3.55e-53
IL17C	0.0452446	0.415863	3.20029	2.11e-08	3.1e-08
UCN2	0.0274944	1.44048	5.71127	1.72e-39	1.04e-38
PGLYRP3	0.0188381	3.86617	7.68111	6.38e-41	4.31e-40
OGN	10.4695	1.49404	-2.80889	3.67e-51	5.34e-50
IGKJ5	3.62034	16.3073	2.17132	1.49e-19	3.8e-19
VEGFD	25.9951	1.66786	-3.96217	2.47e-60	3.1e-58
IL20RB	0.304751	10.66	5.12843	1.01e-39	6.23e-39
AGER	1021.64	25.9091	-5.30129	3.72e-62	2.33e-59
IGLV4-3	0.965175	4.66992	2.27454	0.000293427	0.00035398
PLXNB3	0.326561	3.3928	3.37705	1.4e-45	1.26e-44
PROC	0.121535	1.36841	3.49306	6.46e-40	4.02e-39
PPBP	9.99746	1.72352	-2.5362	2.19e-46	2.06e-45
IGHV3-64	2.31643	9.87276	2.09155	5.29e-09	7.93e-09
SLIT2	13.0084	2.43752	-2.41595	7.5e-57	3.03e-55
IL36RN	0.0245489	2.92863	6.89843	2.44e-41	1.67e-40
RXRG	2.43979	0.424576	-2.52266	6.33e-53	1.1e-51
CAMP	4.04344	0.694621	-2.54128	5.52e-51	7.93e-50
FGF19	0.00388883	2.4742	9.31341	3.22e-26	1.07e-25
GPER1	4.45925	0.931137	-2.25974	1.29e-48	1.43e-47
RAET1L	0.0196051	4.15789	7.72847	9.54e-27	3.2e-26
IL5RA	1.30133	0.258968	-2.32914	1.04e-42	7.71e-42
S1PR1	53.2057	6.5459	-3.02292	1.73e-61	4.55e-59
IGKV6D-41	0.0974486	0.599537	2.62114	4.59e-07	6.31e-07
SFTPA1	6819.03	689.835	-3.30524	2.44e-58	1.53e-56
RXFP1	1.82373	0.277674	-2.71543	1.16e-56	4.27e-55
PLAU	11.2132	78.5903	2.80916	1.15e-40	7.62e-40
CXCL6	1.46249	7.63037	2.38332	0.000106494	0.000130484
CMTM2	1.67389	0.37581	-2.15513	1.75e-45	1.54e-44
TNFSF11	0.0907162	0.788963	3.12053	1.88e-40	1.21e-39
IGKV1-16	22.19	104.097	2.22994	8.35e-11	1.38e-10
ADRB2	12.2331	1.63482	-2.90359	8.21e-61	1.14e-58
IL19	0.00919073	0.194699	4.40492	5.66e-12	1.01e-11
IGKV3D-15	2.66841	11.907	2.15776	4.92e-16	1.08e-15
FABP7	0.0250243	3.97405	7.31113	5.28e-15	1.11e-14
EDNRB	33.903	2.62598	-3.69049	2.43e-61	5.07e-59
RXFP2	0.195526	0.0198472	-3.30035	4.52e-60	5.14e-58
GALR2	0.056141	0.320451	2.51298	5.36e-20	1.39e-19
KIR3DL1	0.251677	0.0527639	-2.25395	1.83e-43	1.44e-42
NR5A1	0.0075935	0.322314	5.40756	1.88e-14	3.84e-14
S100A7A	0.00594608	1.70574	8.16424	4.41e-12	7.9e-12
IGKV1D-16	3.20052	17.2329	2.42879	6.91e-08	9.94e-08
FGR	25.5967	5.86847	-2.1249	1.54e-57	7.97e-56
UMODL1	0.0487065	0.631338	3.69623	7.93e-11	1.32e-10
BMP8A	0.190853	0.84887	2.15308	6.76e-37	3.57e-36
AMH	0.142599	0.741502	2.37849	6.2e-07	8.48e-07
CXCL13	8.14324	44.562	2.45214	6.48e-30	2.53e-29
IGKV1-37	0.0411816	0.27464	2.73747	1.99e-12	3.66e-12
AVPR2	1.22121	0.284486	-2.10188	7.42e-50	9.38e-49
DEFB126	0.00475407	0.289386	5.92769	1.85e-18	4.48e-18
AVPR1B	0.00628107	0.0430701	2.7776	7.82e-05	9.65e-05
BPIFB4	0.00729375	0.487323	6.06207	4.39e-16	9.7e-16
ANGPT4	1.44231	0.0786184	-4.19737	1.35e-59	1.3e-57
IL22RA2	0.0455129	0.516318	3.50391	1.86e-40	1.21e-39
MMP12	1.11946	37.6107	5.07028	9.79e-49	1.09e-47
INHBE	0.074629	0.449037	2.58903	2.69e-18	6.46e-18
PTX3	7.72113	1.71702	-2.16891	1.14e-24	3.56e-24
LHB	0.10509	0.42957	2.03126	3.6e-25	1.16e-24
IL33	34.4203	8.30186	-2.05176	1.93e-49	2.32e-48
S100A2	3.4361	243.97	6.14978	1.94e-37	1.05e-36
FGF20	0.0369883	0.273141	2.8845	0.0365042	0.0399185
CXCL14	4.83462	90.2834	4.22299	1.59e-28	5.84e-28
IGKV1-33	0.923555	4.28769	2.21493	2.28e-15	4.85e-15
FGF5	0.00222455	0.142466	6.00096	6.79e-20	1.75e-19
CXCR1	3.63223	0.50371	-2.85019	3.18e-42	2.29e-41
EDN2	1.38658	5.65334	2.02758	7.08e-12	1.25e-11
IGKV1D-33	0.256397	1.9513	2.92799	7.8e-12	1.38e-11
LEPR	6.40446	1.48	-2.11348	2.32e-55	5.8e-54
HRG	0.00350394	0.0982477	4.80938	2.07e-21	5.7e-21
RAC3	1.78043	11.884	2.73872	6.42e-51	8.93e-50
VGF	0.040565	1.69006	5.3807	4.08e-35	1.99e-34
IGKV3-15	42.3262	170.807	2.01275	2.33e-19	5.88e-19
IL31RA	0.0479785	0.712335	3.8921	6.9e-27	2.33e-26
TSHR	0.0304587	0.197902	2.69986	2.42e-23	7.17e-23
TGFBR3	10.764	2.37817	-2.17829	5.67e-55	1.36e-53
IL1F10	0.0100019	0.0638695	2.67485	1e-07	1.44e-07
IGHG1	320.414	1384.02	2.11086	2.08e-21	5.72e-21
IGHV1-18	61.7185	276.472	2.16336	3.8e-15	8e-15
IGKV2D-28	0.245235	1.80053	2.87619	3.11e-10	4.99e-10
CCL23	8.58646	1.1536	-2.89592	6.46e-56	1.88e-54
ARTN	0.168052	4.76433	4.8253	1.37e-43	1.09e-42
IGLJ1	0.23053	0.9278	2.00886	1.03e-12	1.92e-12
MARCO	201.419	20.7855	-3.27655	2.28e-58	1.5e-56
IL36A	0.00853898	0.755098	6.46646	1.76e-11	3.06e-11
IGHG2	173.812	825.117	2.24707	7.37e-23	2.12e-22
MUC4	1.26936	6.24397	2.29836	1.54e-09	2.37e-09
DEFA3	0.784225	0.0542438	-3.85374	5.73e-44	4.62e-43
GAST	0.0117842	1.69215	7.16586	1.67e-18	4.06e-18
IL11	0.163711	1.09226	2.7381	1.87e-34	8.72e-34
GPR17	1.04661	0.193795	-2.43312	2.1e-48	2.29e-47
IL6	39.2192	6.0164	-2.70459	7.74e-21	2.07e-20
MDK	17.1086	132.26	2.95059	7.07e-52	1.09e-50
THPO	0.174775	0.926394	2.40613	0.00363445	0.00416365
ANGPTL5	0.372963	0.049688	-2.90806	6.35e-51	8.92e-50
PI3	4.60052	246.047	5.74099	4.71e-07	6.48e-07
PI15	0.341585	1.76887	2.37251	3.35e-28	1.21e-27
PRKCG	0.0207648	0.131727	2.66534	2.63e-14	5.33e-14
PTH1R	3.36545	0.750269	-2.16532	1.27e-56	4.4e-55
INSL4	0.00592184	1.26983	7.74437	5.43e-06	7.12e-06
GFAP	0.0164727	0.16124	3.29106	4.15e-17	9.63e-17
IGLV9-49	6.80751	34.2784	2.3321	3.65e-06	4.82e-06
IGHG3	107.42	471.94	2.13534	2.53e-18	6.09e-18
TGFBR2	115.914	28.7565	-2.0111	6.04e-61	1.02e-58
IGKV2-24	14.8014	59.567	2.00878	5.37e-08	7.74e-08
IGLV3-9	12.9449	52.2537	2.01315	6.4e-14	1.27e-13
IGKV1D-17	0.938278	4.37419	2.22093	1.65e-06	2.21e-06
GNRHR	0.0341812	0.166094	2.28072	5.82e-08	8.37e-08
CLEC4M	0.620312	0.029131	-4.41237	1.15e-45	1.05e-44
IGKV1-13	0.381968	1.78543	2.22475	4.19e-11	7.08e-11
CRHR1	0.00974812	0.130081	3.73815	3.22e-09	4.89e-09
PGR	0.59845	0.143797	-2.0572	1.65e-51	2.48e-50
GAL	0.0644358	4.03315	5.9679	1.39e-41	9.67e-41
CCL24	12.3177	2.35769	-2.38529	1.41e-21	3.93e-21
SPP1	14.461	372.579	4.6873	1.57e-51	2.4e-50
IL23A	0.623821	3.34673	2.42355	1.76e-44	1.45e-43
SFTPD	666.023	103.456	-2.68655	1.18e-54	2.68e-53
RETN	27.4794	2.4097	-3.51142	2.42e-56	7.77e-55
CBLC	1.33922	18.745	3.80705	1.46e-54	3.15e-53
HTR3A	0.0571428	2.26112	5.30632	5.03e-35	2.43e-34
MIA	0.0823067	0.757129	3.20146	0.00296722	0.00342119
NR4A3	11.7766	2.07968	-2.5015	4.56e-35	2.21e-34
IL36G	0.0554216	6.49092	6.87183	3.47e-38	1.97e-37
LBP	0.315377	2.98025	3.24028	5.63e-05	7.03e-05
RBP4	18.2408	4.03963	-2.17488	1.94e-49	2.32e-48
ACKR1	34.6384	5.33523	-2.69875	5.36e-50	6.85e-49
GREM1	0.28759	4.98192	4.11462	8.29e-48	8.64e-47
AGRP	4.87138	0.438406	-3.47399	1.59e-57	7.97e-56
LCN6	0.458872	0.0589671	-2.96011	5.57e-48	5.91e-47
TNFRSF18	1.13025	10.5587	3.22372	1.26e-44	1.05e-43
BPIFA2	0.117703	2.58536	4.45714	0.00324404	0.00373005
MTNR1A	0.00992035	0.116889	3.55861	2e-15	4.26e-15
PTHLH	0.387668	30.5761	6.30144	4.76e-32	2.03e-31
MASP1	1.31947	0.246976	-2.41752	8.31e-55	1.96e-53
TIE1	15.5419	3.284	-2.24263	9.87e-59	7.72e-57
CHGB	0.114288	5.07436	5.47249	7.49e-12	1.32e-11
CRABP2	4.30465	144.84	5.07242	2.17e-51	3.19e-50
DES	41.2911	3.56498	-3.53387	1.36e-58	9.46e-57
FGF8	0.0411023	0.201429	2.29298	5.82e-05	7.25e-05
IL12RB2	0.138988	0.722566	2.37817	2.82e-17	6.59e-17
HNF4G	0.152554	1.35004	3.14561	1.28e-33	5.81e-33
CALCRL	33.2744	5.412	-2.62018	5.64e-57	2.52e-55
HTR3C	1.50342	0.128396	-3.54957	1.62e-55	4.13e-54
AGTR1	2.34848	0.516416	-2.18512	3.96e-54	7.75e-53
INHA	0.0901169	4.4571	5.62816	8.64e-33	3.81e-32
CALCB	0.0180117	0.285752	3.98776	1.54e-07	2.19e-07
APLN	17.7802	3.65198	-2.28352	2.17e-33	9.79e-33
DEFB4A	0.269709	2.18229	3.01637	0.000287565	0.000347243
PDIA2	0.0821542	1.83309	4.4798	1.01e-23	3.03e-23
OXT	0.0687774	0.28286	2.04008	1.18e-06	1.59e-06
IGHD3-3	1.14248	5.23345	2.1956	9.99e-12	1.76e-11
CST4	0.00655304	1.19046	7.50515	1.07e-38	6.37e-38
REG1A	0.017302	2.37742	7.10232	4.84e-09	7.27e-09
MC4R	0.0147892	0.122677	3.05226	2.65e-18	6.37e-18
CRABP1	0.124262	4.76687	5.26159	4.47e-23	1.3e-22
FPR1	21.9695	5.40574	-2.02294	6.66e-41	4.48e-40
OLR1	62.4599	9.50555	-2.71609	3.28e-56	1.02e-54
GDF2	0.0369613	0.00206509	-4.16173	1.29e-63	1.62e-60
SEMA5A	10.0476	2.45261	-2.03446	1.65e-47	1.68e-46
PCSK1	0.0906711	5.96945	6.04081	6.93e-27	2.33e-26
IGKV1-6	18.3504	77.2885	2.07444	2.49e-12	4.56e-12
CGA	0.00880013	2.88067	8.35467	8.81e-08	1.26e-07
SCG2	0.774523	8.27227	3.4169	2.72e-05	3.46e-05
IL37	0.106228	6.64342	5.96669	2.13e-07	3.01e-07
TRGJP2	5.71671	1.26069	-2.18097	1.88e-43	1.46e-42
NPR1	16.5499	2.0647	-3.00282	7.75e-60	8.08e-58
PRLH	0.211724	0.0406774	-2.37989	1.02e-23	3.04e-23
ACKR4	2.68942	0.458366	-2.55272	1.49e-55	3.95e-54
SLURP1	0.0206483	0.696602	5.07624	2.67e-13	5.14e-13
CTSG	3.82811	0.907753	-2.07626	2.52e-31	1.03e-30
GALR3	0.00524128	0.0528761	3.33462	7.35e-15	1.53e-14
IGLV4-69	23.4773	98.5692	2.06987	4.65e-11	7.82e-11
BPIFC	0.00419949	0.0899013	4.42006	1.79e-12	3.28e-12
LEFTY2	1.4539	0.286644	-2.3426	2.89e-48	3.12e-47
ACVR1C	0.115205	0.509734	2.14554	4.2e-17	9.72e-17
S100P	6.58293	115.706	4.13559	1.23e-10	2.02e-10
S100A7	0.279394	103.631	8.53494	1.83e-15	3.94e-15
SEMA4B	9.87832	42.8781	2.1179	7.95e-46	7.31e-45
IGKV1-39	2.17923	9.14577	2.06928	7.71e-13	1.44e-12
SLC11A1	14.0916	3.48897	-2.01396	7.94e-50	9.94e-49
FGF11	0.0276964	0.430331	3.95768	5.94e-49	6.76e-48
IL1RL2	0.306736	1.48253	2.27299	1.93e-40	1.24e-39
SSTR1	4.42926	0.706736	-2.64782	1.47e-52	2.42e-51
IFNE	0.0232386	0.289093	3.63694	1.87e-11	3.24e-11
ANOS1	27.7576	4.4597	-2.63786	6.19e-57	2.67e-55
ANGPTL1	3.98666	0.66821	-2.57681	8.58e-57	3.36e-55
IL13	0.118628	0.0264393	-2.16568	1.91e-15	4.08e-15
IGLV3-19	87.7371	351.784	2.00343	3.3e-13	6.31e-13
ADRB1	10.2721	1.10444	-3.21734	1.95e-56	6.61e-55
PGLYRP4	0.058326	1.99811	5.09836	5.32e-38	2.98e-37
TFR2	0.0926101	0.901166	3.28255	5.15e-56	1.54e-54
ANGPT1	7.7779	1.47513	-2.39854	1.12e-55	3.18e-54
NPPC	0.0913701	3.31957	5.18313	8.79e-14	1.73e-13
BIRC5	0.871613	18.7822	4.42953	1.28e-58	9.4e-57
NDP	0.0807288	0.612318	2.92313	3.55e-07	4.93e-07
A2M	680.462	127.621	-2.41464	3.51e-58	1.99e-56
NR4A1	57.6105	13.4002	-2.10408	2.85e-36	1.44e-35
CCL25	0.0374581	0.30814	3.04023	5.23e-22	1.47e-21
CXCL3	11.0394	2.67744	-2.04373	1.31e-27	4.59e-27
CGB7	0.044978	0.23417	2.38027	1.59e-23	4.73e-23
ANGPTL3	0.00940186	0.122493	3.70361	8.76e-20	2.26e-19
NOX5	0.0192376	0.127505	2.72855	6.05e-13	1.14e-12
RBP2	3.77581	0.454105	-3.05569	1.32e-53	2.42e-52
SSTR5	0.00654189	0.150293	4.52192	9.91e-13	1.85e-12
TEK	20.9943	1.9229	-3.44864	1.04e-61	4.32e-59
ANGPTL7	1.42023	0.121996	-3.54122	4.11e-56	1.25e-54
DEFA4	0.290491	0.03511	-3.04854	4.44e-28	1.59e-27
IL1RL1	11.0598	1.22948	-3.1692	2.09e-50	2.72e-49
IGHV1-3	1.95155	9.2441	2.24391	4.27e-09	6.43e-09
CCL14	2.29376	0.313846	-2.86959	4.06e-50	5.24e-49
IGKV2-40	0.07757	0.337202	2.12004	2.14e-08	3.13e-08
SFTPA2	7261.38	838.665	-3.11408	1.26e-56	4.4e-55
C5AR1	35.0769	8.6232	-2.02423	8.92e-55	2.07e-53
PROK2	1.04703	0.228385	-2.19677	1.25e-27	4.38e-27
IGHV7-81	0.514632	2.22562	2.11259	1.18e-17	2.78e-17
ACVRL1	37.4716	5.67258	-2.72372	1.82e-61	4.55e-59
PF4	2.70249	0.405786	-2.7355	2.47e-45	2.12e-44
IGHV1-45	3.62529	15.3245	2.07967	0.000374668	0.000449386
IGHV5-51	75.0257	324.335	2.11203	8e-15	1.66e-14
VIPR1	18.4929	1.92016	-3.26768	2.29e-54	4.7e-53
GDNF	0.030845	0.551204	4.15948	4.91e-31	1.99e-30
IGHG4	67.8168	513.002	2.91925	2.13e-29	8.09e-29
EPO	0.0208915	0.11112	2.41112	3.07e-12	5.59e-12
LGR4	1.7417	10.3709	2.57398	1.37e-54	3.02e-53
RETNLB	0.00200505	0.137449	6.09911	1.44e-29	5.56e-29
BMP15	0.0353019	0.00836081	-2.07803	2.48e-22	7.07e-22
NRG3	0.355232	0.0569374	-2.64131	5.46e-53	9.62e-52
OPRK1	0.0568845	0.373549	2.71519	0.0181755	0.0201753
FGFR4	16.1934	2.57492	-2.6528	4.42e-57	2.05e-55
RNASE7	0.0633896	2.16098	5.0913	1.07e-06	1.45e-06
ADM2	0.412209	3.88108	3.23501	3.55e-54	7.04e-53
NR0B1	0.0216597	4.01341	7.53367	1.51e-05	1.94e-05
IGHV3-73	11.2238	62.3353	2.47348	3.06e-12	5.59e-12
IGLC7	7.10306	28.5528	2.00712	1.09e-07	1.56e-07
PGLYRP1	0.692412	0.146504	-2.24069	2.29e-27	7.84e-27
TNFRSF25	1.08082	4.58016	2.08328	1.91e-36	9.8e-36
FABP4	99.4942	7.10932	-3.80683	8.79e-59	7.33e-57
IGHV3-53	7.35461	30.976	2.07443	4.28e-13	8.13e-13
DUOX1	26.6368	6.01566	-2.14663	1.35e-54	3.01e-53
MMP9	9.61464	48.0556	2.3214	6.97e-28	2.48e-27
SEMA3G	14.3812	1.5776	-3.18838	7.27e-58	3.95e-56
MSR1	36.134	6.77218	-2.41566	1.29e-55	3.59e-54
GCGR	0.00880092	0.238599	4.76079	2.25e-27	7.74e-27
CMA1	0.864146	0.205938	-2.06906	2.24e-28	8.19e-28
DKK1	1.67138	8.69978	2.37994	0.00258988	0.00300551
CRLF1	2.54723	27.1791	3.41549	0.00164445	0.00192442
KL	3.50569	0.554583	-2.66022	1.11e-56	4.22e-55
CXCL2	134.582	18.8174	-2.83834	1.81e-36	9.32e-36
CXCR2	3.65147	0.735428	-2.31182	2.95e-44	2.41e-43
PAEP	0.216645	33.3248	7.26512	1.72e-15	3.71e-15
CSF3	34.3518	1.6232	-4.40347	5.88e-33	2.61e-32
CD70	0.394498	1.61752	2.0357	7.42e-06	9.69e-06
GDF10	11.4308	0.923105	-3.63028	2.12e-59	1.89e-57
GNRH2	0.0916307	0.475767	2.37635	4.16e-05	5.23e-05
BMP7	0.815297	9.3115	3.51362	2.83e-05	3.59e-05
IGLV3-12	0.72845	3.27994	2.17077	1.34e-10	2.18e-10
FPR2	6.92742	0.839425	-3.04485	9.63e-53	1.61e-51
FSHR	0.0205642	0.00440799	-2.22194	4.82e-22	1.36e-21
EGF	0.351495	1.42073	2.01506	5.6e-14	1.11e-13
OBP2A	0.0517492	0.561996	3.44095	0.00179647	0.00209644
IGLV11-55	0.0327549	0.171586	2.38915	5.89e-10	9.31e-10
CHP2	0.269465	1.67824	2.63878	0.00830524	0.00935181
COLEC12	18.7497	4.67142	-2.00493	3.42e-55	8.39e-54
IL36B	0.0284345	0.218028	2.9388	2.72e-06	3.6e-06
IGHJ1	2.19356	9.60435	2.13042	3.07e-12	5.6e-12
TUBB3	0.0887334	1.65985	4.22543	8.94e-53	1.53e-51
AGTR2	11.9724	1.86429	-2.68302	1.05e-47	1.09e-46
FCGR3B	5.01487	1.22999	-2.02757	1.3e-32	5.71e-32
IGKV4-1	137.436	574.22	2.06284	4.31e-17	9.93e-17
LCN12	0.144338	0.639413	2.1473	7.12e-17	1.63e-16
CMTM5	0.198958	0.0375964	-2.4038	1.56e-53	2.82e-52
PDK1	0.77906	3.37681	2.11586	9.63e-53	1.61e-51
CX3CR1	4.53317	0.99514	-2.18755	9.87e-43	7.35e-42
NR2E1	0.00292801	0.138077	5.55942	2.04e-29	7.8e-29
CCL26	0.301215	2.3668	2.97407	1.44e-22	4.14e-22
