# Supplementary material for: Development of nomogram based on immune-related gene FGFR4 for advanced non-small cell lung cancer patients with sensitivity to immune checkpoint inhibitors
Source: J Transl Med. 2021 Jan 6;19:22. doi: 10.1186/s12967-020-02679-0 (PMC7788998; doi:10.1186/s12967-020-02679-0)
Supplement: Supplementary file 2 — Additional file 2. Differentially expressed IRGs of edgeR results. [file 12967_2020_2679_MOESM2_ESM.xlsx]

## Sheet: Sheet1
gene	logFC	logCPM	PValue	FDR
SEMA3G	-3.13249	6.4665	2.48e-308	4.34e-306
VIPR1	-3.21144	6.69027	8.9e-256	1.33e-253
VEGFD	-3.97225	6.77645	6.89e-254	9.04e-252
CALCRL	-2.61929	7.54474	8.94e-251	1.04e-248
ADRB2	-2.87586	6.42606	1.04e-232	1.09e-230
NPR1	-2.99595	6.64661	4.73e-229	4.51e-227
TIE1	-2.24893	6.87113	1.03e-227	8.96e-226
FGR	-2.1914	7.44137	9.91e-226	7.99e-224
DES	-3.55769	7.35251	6.53e-201	4.57e-199
GDF10	-3.51244	6.17001	1.28e-193	8.38e-192
CCL23	-2.83343	6.12451	1.65e-193	1.02e-191
C5AR1	-2.08105	7.8725	1.85e-187	1.08e-185
A2M	-2.52543	11.6515	8.5e-182	4.7e-180
MSR1	-2.52586	7.69233	1.08e-178	5.64e-177
MARCO	-3.43477	9.48078	2.63e-169	1.25e-167
TGFBR2	-2.07889	9.48568	2.51e-168	1.15e-166
CSF3	-4.32518	6.96291	3.23e-164	1.41e-162
ANOS1	-2.6647	7.3431	8.61e-164	3.47e-162
SLIT2	-2.39406	6.65211	4.02e-163	1.56e-161
FPR2	-2.96196	5.96024	3.18e-161	1.19e-159
OLR1	-2.8174	8.22508	8.86e-153	3.2e-151
ADRB1	-3.10518	6.22034	6.58e-150	2.23e-148
ACKR1	-2.80607	7.47163	1.31e-147	4.17e-146
RETN	-3.49109	6.98109	6.61e-135	2.04e-133
ANGPT1	-2.33899	6.23277	5.34e-125	1.47e-123
SLC11A1	-2.02522	6.88877	5.17e-122	1.36e-120
FPR1	-2.11437	7.32109	8.03e-122	2.05e-120
IL7R	-2.0562	7.96453	2.02e-121	5.04e-120
FGFR4	-2.57007	6.79537	3.96e-119	9.66e-118
CXCL2	-2.88437	9.18764	1.04e-115	2.48e-114
COLEC12	-2.06072	7.17076	2.53e-103	5.91e-102
BIRC5	4.4371	8.63191	3.9e-103	8.9e-102
PTGDS	-2.17208	9.14339	3.03e-101	6.62e-100
FABP4	-3.71892	8.44608	1.4e-96	2.88e-95
CBLC	3.84451	8.61602	5.14e-93	1.02e-91
CX3CR1	-2.08321	5.91551	2.77e-87	5.28e-86
TGFBR3	-2.1099	6.62013	1.57e-85	2.88e-84
APLN	-2.22806	7.0477	1.76e-85	3.18e-84
NR4A3	-2.46259	6.4888	1.2e-84	2.13e-83
IL1RL1	-3.11772	6.24595	3.93e-82	6.65e-81
OGN	-2.76451	6.30009	4.8e-82	7.99e-81
CRABP2	5.17531	11.3328	2.69e-78	4.33e-77
LEPR	-2.03268	6.20194	2.82e-78	4.49e-77
IL6	-2.63045	7.69034	5.45e-78	8.53e-77
GPER1	-2.14798	5.92316	9.69e-78	1.5e-76
IL33	-2.09354	7.86911	2.61e-77	3.91e-76
DUOX1	-2.08774	7.59575	1.96e-75	2.85e-74
MDK	3.0471	11.2755	3.47e-75	4.99e-74
SPP1	4.89704	12.7161	5.69e-74	8.07e-73
MMP12	4.92188	9.34375	9.56e-73	1.32e-71
SFTPA1	-3.39053	14.5326	1.42e-71	1.93e-70
CXCR2	-2.14676	5.78912	1.13e-68	1.5e-67
LGR4	2.58679	7.83318	9.58e-66	1.2e-64
SFTPA2	-3.20198	14.7152	3.15e-64	3.85e-63
SSTR1	-2.47627	5.82053	8.49e-64	1.02e-62
CCL24	-2.3079	6.57485	3.51e-63	4.18e-62
NR4A1	-2.05594	8.52157	5.4e-63	6.36e-62
CAMP	-2.40051	5.79932	1.86e-61	2.13e-60
GREM1	3.62121	6.84974	4.96e-60	5.48e-59
ADM2	2.99285	6.73302	1.15e-59	1.26e-58
SFTPD	-2.74537	11.5341	3.48e-58	3.61e-57
PLAU	2.83779	10.4582	4.62e-56	4.62e-55
S100A2	6.32373	12.2473	2.89e-55	2.83e-54
RAC3	2.81433	8.0632	9.2e-55	8.77e-54
TNFRSF18	3.27807	7.86266	1.54e-54	1.45e-53
SEMA5A	-2.02415	6.59589	2.74e-54	2.57e-53
SEMA4B	2.23931	9.74395	2.6e-53	2.36e-52
PLXNB3	3.04059	6.60701	5.12e-51	4.52e-50
MIF	2.00495	10.2374	3.82e-47	3.08e-46
PTX3	-2.12373	6.30976	5.35e-47	4.25e-46
PTHLH	6.2824	9.40073	1.4e-46	1.09e-45
AGTR2	-2.71819	6.472	8.15e-45	6.02e-44
PDK1	2.01629	6.62091	3.23e-44	2.33e-43
CXCL14	4.38419	10.7101	2.7e-43	1.92e-42
IL20RB	4.8693	7.92386	4e-43	2.82e-42
ARTN	4.32017	7.02906	9.99e-42	6.85e-41
TUBB3	3.1072	6.03482	1.88e-41	1.27e-40
TNFRSF25	2.05155	6.90061	1.87e-39	1.22e-38
PPBP	-2.48907	6.36988	1.39e-36	8.26e-36
MMP9	2.36886	9.71325	6.09e-36	3.55e-35
PGLYRP3	5.01692	6.78236	3.1e-35	1.77e-34
IGHG4	3.11604	12.8391	2.98e-34	1.66e-33
GAL	4.76773	6.88357	3.2e-34	1.78e-33
RBP4	-2.09751	7.14087	5.31e-34	2.91e-33
PI3	5.98939	12.3392	1.2e-33	6.44e-33
IL36RN	4.59558	6.54362	3.95e-33	2.08e-32
RAET1L	5.10685	6.8525	5.59e-33	2.92e-32
S100A7	8.18537	10.921	2e-32	1.03e-31
PGLYRP4	3.63455	6.17306	2.53e-32	1.29e-31
S100P	4.36029	11.2267	8.33e-32	4.18e-31
IL36G	5.42368	7.34575	2.49e-31	1.22e-30
TRGJP2	-2.12487	6.09115	1.22e-30	5.81e-30
IGHG2	2.29764	13.5657	2.08e-30	9.82e-30
IL23A	2.28486	6.59084	2.3e-30	1.08e-29
BMP7	3.56702	7.77677	1.89e-29	8.81e-29
UCN2	3.57113	6.00575	1.2e-28	5.44e-28
IGHG1	2.19599	14.2969	1.41e-28	6.35e-28
PAEP	6.68865	9.3169	1.42e-28	6.39e-28
IGKV3-15	2.05925	11.3029	4.99e-28	2.22e-27
IGHG3	2.13772	12.7693	1.17e-27	5.18e-27
IGKC	2.02847	14.7967	2.33e-27	1.02e-26
HNF4G	2.43545	5.90702	5.09e-27	2.2e-26
HTR3A	3.8035	6.24581	1.51e-26	6.4e-26
INHA	4.68752	6.96274	1.78e-26	7.46e-26
IGKJ5	2.16681	8.09412	4.75e-26	1.93e-25
CRABP1	4.75275	7.10091	2.09e-25	8.29e-25
IGHV5-51	2.10506	12.1669	6.64e-25	2.61e-24
IGKV4-1	2.093	13.0259	2.2e-24	8.47e-24
IGHV1-18	2.12488	11.9454	2.55e-24	9.75e-24
TNC	2.04243	9.96757	2.82e-24	1.07e-23
CCL26	2.73016	6.35728	2.92e-24	1.11e-23
IGKV3D-15	2.11181	7.70905	5.03e-24	1.88e-23
NTS	6.43714	11.6521	5.48e-24	2.04e-23
CRLF1	3.49529	9.08008	8.7e-24	3.23e-23
CXCL13	2.75531	9.6463	1.15e-23	4.23e-23
IGHV3-33	2.05584	10.4511	3.37e-23	1.21e-22
CHGB	4.70287	7.08648	6.14e-23	2.19e-22
PROC	2.71908	5.94867	8.94e-23	3.16e-22
IGHV3-53	2.00351	8.9043	1.37e-22	4.77e-22
GAST	4.08746	6.15612	2.49e-22	8.39e-22
PCSK1	5.06812	7.24956	3.08e-22	1.03e-21
IL37	4.8287	7.17658	4.09e-22	1.35e-21
IGLV4-69	2.02962	10.5051	1.02e-21	3.33e-21
IGKV1-6	2.07773	10.1982	1.14e-21	3.72e-21
IGHV3-73	2.37343	9.86691	1.34e-21	4.35e-21
RNASE7	3.83078	6.28086	1.47e-21	4.76e-21
IGKV1-16	2.14305	10.5577	1.65e-21	5.3e-21
MUC4	2.30959	7.243	1.87e-21	5.95e-21
CST4	3.41929	5.8469	1.94e-21	6.16e-21
IL11	2.10977	5.80141	7.93e-21	2.45e-20
NR0B1	5.1471	6.88264	1.13e-20	3.46e-20
ULBP2	2.02038	7.18802	1.3e-20	3.96e-20
NPPC	4.08207	6.5449	2.95e-20	8.91e-20
IGHV1-24	2.14252	10.8625	7.77e-20	2.3e-19
IGHJ1	2.06654	7.47982	1.67e-19	4.89e-19
SCG2	3.63798	7.77675	2.29e-19	6.68e-19
VGF	3.84775	6.17515	3.06e-19	8.84e-19
FGF19	4.5839	6.39107	3.33e-19	9.59e-19
IGLV3-9	2.06433	9.62627	2.19e-18	6.08e-18
PDIA2	3.27393	6.08505	3.55e-18	9.68e-18
LCN2	2.03466	10.7536	3.62e-18	9.84e-18
IGKV1D-16	2.2202	8.10794	4.75e-18	1.29e-17
FABP7	4.95871	6.78161	5.93e-18	1.59e-17
CALCA	7.59143	10.1892	7.28e-18	1.94e-17
PI15	2.01106	6.05045	7.76e-18	2.07e-17
BPIFA2	3.76798	6.45693	1.03e-17	2.71e-17
IGKV1-39	2.00458	7.36969	1.17e-17	3.07e-17
S100A9	2.32714	14.7114	1.8e-17	4.66e-17
IGHD3-3	2.01099	6.81925	1.99e-17	5.17e-17
IGHV1-3	2.12332	7.42304	2.08e-17	5.37e-17
IGHV3-64	2.07334	7.52829	2.55e-17	6.55e-17
S100A7A	3.92694	6.06155	4.62e-17	1.17e-16
DKK1	2.4289	7.64947	5.77e-17	1.45e-16
IGKV1-33	2.02067	6.58827	6.7e-16	1.6e-15
IGLV9-49	2.23422	9.04517	1.3e-15	3.03e-15
IGKV1D-33	2.28542	5.99969	3.04e-15	6.91e-15
NGFR	2.14825	6.93295	5.42e-15	1.22e-14
IGKV2D-28	2.22115	5.9518	6.33e-15	1.42e-14
AGT	2.32893	7.62119	8.84e-15	1.97e-14
REG1A	4.20356	6.28308	1.6e-14	3.49e-14
CXCL6	2.34311	7.42813	3.41e-14	7.36e-14
SST	5.75366	7.85639	6.85e-14	1.45e-13
DEFB1	2.315	9.05039	8.81e-14	1.85e-13
DEFA5	8.05613	9.25431	1.29e-13	2.69e-13
CGA	4.88963	6.59155	1.56e-13	3.23e-13
ALB	5.41871	8.43653	1.78e-13	3.65e-13
S100A8	2.38019	12.5473	1.93e-13	3.96e-13
BPIFA1	3.72479	12.1424	2.69e-13	5.47e-13
NOS2	2.80069	7.38052	5.29e-13	1.05e-12
IGF2	2.52263	9.38978	1.46e-12	2.84e-12
BPIFB2	3.75585	7.52266	2.46e-12	4.72e-12
IGHV1-45	2.02703	8.07254	2.8e-12	5.38e-12
INSL4	3.6042	5.90639	3.59e-12	6.85e-12
NPY	4.53027	7.00161	4.65e-12	8.82e-12
DEFB4A	2.67002	6.25768	1.38e-11	2.51e-11
GHRH	4.31615	6.14837	1.68e-11	3.05e-11
CGB5	3.2692	5.79973	2.49e-11	4.48e-11
CHP2	2.34336	6.10064	2.83e-11	5.09e-11
IGHD2-15	2.09481	5.90912	9.77e-11	1.72e-10
CHGA	3.51822	6.98892	9.85e-11	1.73e-10
FGA	3.20175	10.1374	1.51e-10	2.62e-10
FGF3	3.5214	5.87136	4.2e-10	7.13e-10
LBP	2.78745	6.48295	1.72e-09	2.81e-09
TAC1	3.55262	6.22023	3.15e-09	5.12e-09
PENK	2.16323	6.88441	5.35e-08	8.25e-08
PCSK2	2.6105	7.51779	5.13e-07	7.6e-07
